# Supplementary material for: Structure of Mesophotic Reef Fish Assemblages in the Northwestern Hawaiian Islands
Source: PLoS One. 2016 Jul 6;11(7):e0157861. doi: 10.1371/journal.pone.0157861 (PMC4934686; doi:10.1371/journal.pone.0157861)
Supplement: S2 Text — (TXT) [file pone.0157861.s002.txt]

ID	Year	Zone	Depth	Abudefduf.abdominalis	Abudefduf.vaigiensis	Acanthurus.achilles	Acanthurus.blochii	Acanthurus.dussumieri	Acanthurus.leucopareius	Acanthurus.lineatus	Acanthurus.nigricauda	Acanthurus.nigrofuscus	Acanthurus.nigroris	Acanthurus.olivaceus	Acanthurus.sp	Acanthurus.thompsoni	Acanthurus.triostegus	Alectis.ciliaris	Anampses.chrysocephalus	Anampses.cuvier	Aphareus.furca	Apogonidae.sp	Apolemichthys.arcuatus	Aprion.virescens	Aulostomus.chinensis	Blenniidae.sp	Bodianus.albotaeniatus	Bodianus.bilunulatus	Bodianus.sanguineus	Brotula.multibarbata	Calotomus.carolinus	Calotomus.zonarchus	Cantherhines.dumerilii	Cantherhines.sandwichiensis	Cantherhines.verecundus	Canthigaster.amboinensis	Canthigaster.coronata	Canthigaster.epilampra	Canthigaster.jactator	Caprodon.unicolor	Caracanthus.typicus	Carangoides.ferdau	Carangoides.orthogrammus	Caranx.ignobilis	Caranx.lugubris	Caranx.melampygus	Carcharhinus.amblyrhynchos	Carcharhinus.galapagensis	Centropyge.fisheri
2010072401	2010	Deep	65.2	0	0	0	0	2	0	0	0	0	0	2	0	0	0	0	0	0	0	0	0	0	0	0	0	0	0	0	0	0	0	0	0	0	0	0	0	0	0	0	0	0	0	0	0	0	0
2010072402	2010	Deep	59.7	0	0	0	0	0	0	0	0	0	0	10	0	0	0	0	0	0	0	0	0	0	0	0	0	0	0	0	0	0	0	0	0	0	2	0	0	0	0	0	0	0	0	0	0	0	0
2010072501	2010	Deep	39	0	0	0	0	0	0	0	0	0	0	0	4	0	0	0	0	2	0	0	0	6	0	0	0	0	0	0	0	0	0	0	0	0	0	0	0	0	0	0	0	0	0	0	0	0	6
2010072601	2010	Deep	66.1	0	0	0	0	0	0	0	0	0	0	0	0	0	0	0	0	0	0	0	2	0	0	0	0	2	2	0	0	0	0	0	0	0	0	12	0	0	0	0	0	0	0	10	0	0	0
2010072602	2010	Deep	67.1	0	0	0	0	0	0	0	0	0	0	0	0	0	0	0	0	0	0	0	0	0	0	0	0	0	0	0	0	0	0	0	0	0	0	0	0	0	0	0	0	0	0	0	0	0	0
2010072701	2010	Deep	67.4	0	0	0	0	0	0	0	0	0	0	0	0	0	0	0	0	0	0	0	0	0	0	0	0	0	0	0	0	0	0	0	0	0	0	0	0	0	0	0	0	0	0	0	0	0	0
2010073001	2010	Deep	65.5	0	0	0	0	0	0	0	0	0	0	0	0	0	0	0	0	0	0	0	2	0	0	0	0	0	0	0	0	0	0	0	0	0	4	0	0	0	0	0	0	0	0	0	0	0	0
2010073002	2010	Deep	64	0	0	0	0	0	0	0	0	0	0	0	0	0	0	0	0	0	0	0	6	0	0	0	0	0	0	0	0	0	0	0	0	0	0	0	0	0	0	0	0	0	2	8	0	0	0
2010073101	2010	Deep	55.2	0	0	0	0	0	0	0	0	0	0	0	0	0	0	0	0	0	0	0	0	0	0	0	0	0	0	0	0	0	0	0	0	0	0	0	0	0	0	0	0	0	0	0	0	0	0
2010073102	2010	Deep	56.4	0	0	0	0	0	0	0	0	0	0	0	0	0	0	0	0	0	0	0	0	0	0	0	0	6	8	0	0	0	0	0	0	0	0	0	0	0	0	0	0	0	0	4	0	0	0
2010073103	2010	Deep	53.3	0	0	0	0	0	0	0	0	0	0	0	0	0	0	0	0	0	0	0	0	0	0	0	0	0	2	0	0	0	0	0	0	0	0	0	0	0	0	0	0	0	0	0	0	0	2
2010080101	2010	Deep	52.1	0	0	0	0	0	0	0	0	0	0	0	0	0	0	0	0	0	0	0	6	0	0	0	4	0	8	0	0	0	0	0	0	0	0	0	0	0	0	0	0	0	0	0	0	0	0
2010080102	2010	Deep	57	0	0	0	0	0	0	0	0	0	0	2	0	0	0	0	0	0	0	0	4	0	0	0	6	0	10	0	0	0	0	0	0	0	2	0	0	0	0	0	0	0	0	0	0	0	6
2010080201	2010	Deep	58.8	0	0	0	0	0	0	0	0	0	0	0	0	0	0	0	2	0	0	0	12	0	0	0	0	0	0	0	0	0	0	0	0	0	0	0	0	0	0	0	0	0	0	0	0	0	0
2010080202	2010	Deep	67.1	0	0	0	0	0	0	0	0	0	0	0	0	0	0	0	0	0	0	0	0	0	0	0	0	6	4	0	0	0	0	0	0	0	0	0	0	0	0	0	0	0	0	0	0	0	0
2010080301	2010	Deep	58.8	0	0	0	0	0	0	0	0	0	0	0	0	0	0	0	0	0	0	0	4	0	0	0	2	0	0	0	0	0	0	0	0	0	4	0	0	0	0	0	0	0	0	0	0	0	0
2010080302	2010	Deep	65.5	0	0	0	0	0	0	0	0	0	0	0	0	0	0	0	0	0	0	0	0	0	0	0	0	0	2	0	0	0	0	0	0	0	2	0	0	0	0	0	0	0	0	0	0	0	0
2010080401	2010	Deep	56.4	0	0	0	0	0	0	0	0	0	0	0	0	0	0	0	2	0	0	0	2	0	0	0	4	0	4	0	0	0	0	0	0	0	2	0	0	0	0	0	0	0	0	0	0	0	0
2010080402	2010	Deep	57.6	0	0	0	0	0	0	0	0	0	0	0	0	0	0	0	0	0	0	0	0	0	0	0	2	0	2	0	0	0	0	0	0	0	0	0	0	0	0	0	0	0	0	0	0	0	0
2010080403	2010	Deep	54.3	0	0	0	0	0	0	0	0	0	0	0	0	0	0	0	0	0	0	0	0	0	0	0	0	0	0	0	0	0	0	0	0	0	0	0	0	0	0	0	0	0	0	0	0	0	0
2010080501	2010	Deep	53	0	0	0	0	0	0	0	0	0	0	0	0	0	0	0	0	0	0	0	0	0	0	0	2	0	0	0	0	0	0	0	0	0	0	0	0	0	0	0	0	0	0	0	0	0	0
2010080502	2010	Deep	50.3	0	0	0	0	0	0	0	0	0	0	0	0	0	0	0	0	0	0	0	0	0	0	0	0	0	0	0	0	0	0	0	0	0	0	0	0	0	0	0	0	0	0	0	0	0	0
2010080601	2010	Deep	52.7	0	0	0	0	0	0	0	0	0	0	0	0	0	0	0	0	0	0	0	0	0	0	0	0	0	0	0	0	0	0	0	0	0	0	0	0	0	0	0	0	0	0	0	0	0	0
2010080602	2010	Deep	47.2	0	0	0	0	0	0	0	0	0	0	0	0	0	0	0	0	0	0	0	4	0	0	0	0	0	0	0	0	0	0	0	0	0	0	0	0	2	0	0	0	0	0	0	0	0	0
2010080701	2010	Deep	45.7	0	0	0	0	0	0	0	0	0	2	0	0	0	0	0	0	0	0	0	0	0	0	0	2	0	0	0	0	0	0	0	0	0	0	0	0	0	0	0	0	0	0	0	0	0	0
2010080702	2010	Deep	47.9	0	0	0	0	0	0	0	0	0	0	0	0	0	0	0	0	0	0	0	0	0	0	0	4	0	0	0	0	0	0	0	0	0	0	0	0	0	0	0	0	0	0	0	0	0	0
2010080801	2010	Deep	56.4	0	0	0	0	0	0	0	0	0	0	0	0	0	0	0	14	0	0	0	0	0	0	0	0	16	0	0	0	0	0	0	0	0	0	0	0	0	0	0	0	0	0	0	0	0	0
2010081401	2010	Deep	50.3	0	0	0	0	0	0	0	0	0	0	0	0	0	0	0	20	0	0	0	0	0	0	0	0	0	0	0	0	0	0	0	0	0	2	0	2	0	0	0	0	0	0	0	0	0	0
2010081402	2010	Deep	50.3	0	0	0	0	0	0	0	0	0	0	0	0	0	0	0	0	0	0	0	0	0	0	0	0	6	0	0	0	0	0	0	0	0	0	0	0	0	0	0	0	0	0	0	0	0	0
2010081501	2010	Deep	57	0	0	0	0	18	0	0	0	0	0	16	0	0	0	0	2	0	0	0	0	8	0	0	4	0	0	0	0	0	0	0	0	0	2	0	0	0	0	0	0	0	0	0	0	0	0
2010081601	2010	Deep	55.8	0	0	0	0	0	0	0	0	0	0	0	0	0	0	0	0	0	0	0	0	0	0	0	0	0	0	0	0	0	0	0	0	0	0	0	0	0	0	0	0	0	0	0	0	0	2
2010081602	2010	Deep	53	0	0	0	0	0	0	0	0	0	0	0	0	0	0	0	0	0	0	0	0	0	0	0	0	0	0	0	0	0	0	0	0	0	2	0	0	0	0	0	0	0	0	0	0	0	10
2010081701	2010	Deep	65.5	0	0	0	0	0	0	0	0	0	0	0	0	0	0	0	0	0	0	0	4	0	0	0	0	0	6	0	0	0	0	0	0	0	0	0	0	0	0	0	0	0	0	0	0	0	0
2011090901	2011	Mid	29	0	0	0	0	0	0	0	0	0	0	0	0	0	0	0	0	0	0	0	0	0	0	0	0	0	0	0	0	0	0	0	0	0	0	0	0	0	0	0	0	0	0	0	0	0	0
2011090902	2011	Mid	33.2	0	0	0	0	0	0	0	0	0	12	0	0	0	0	0	0	0	0	0	0	0	0	0	0	0	0	0	0	0	0	0	0	2	6	0	2	0	0	0	0	0	0	0	0	0	2
2011091001	2011	Mid	30.5	0	0	0	0	0	0	0	10	0	0	32	0	0	0	0	4	0	0	0	0	0	0	0	0	6	0	0	0	0	0	0	0	0	0	0	0	0	0	0	0	0	0	0	0	0	0
2011091002	2011	Mid	27.7	0	0	0	0	0	0	0	0	0	20	20	0	0	0	0	10	0	0	0	0	0	0	0	0	2	0	0	0	0	0	0	4	0	0	0	2	0	0	0	0	0	0	0	0	2	0
2011091003	2011	Mid	32.3	0	0	0	0	0	0	0	0	0	0	0	0	0	0	0	0	0	0	0	0	0	0	0	0	0	0	0	0	0	0	0	0	0	0	0	0	0	0	0	0	0	0	0	0	0	0
2011091101	2011	Mid	30.2	0	0	0	0	0	0	0	0	0	0	0	0	0	0	0	0	0	0	0	0	0	0	0	0	6	0	0	0	0	0	0	0	0	0	0	0	0	0	0	0	0	0	8	0	0	16
2011091102	2011	Mid	27.1	0	0	0	0	0	0	0	0	2	6	4	0	0	2	0	0	0	0	0	0	0	0	0	0	0	0	0	0	0	0	0	0	0	0	0	2	0	0	0	0	0	0	0	0	0	0
2011091103	2011	Mid	38.7	0	0	0	0	0	0	0	0	0	0	0	0	0	0	0	0	0	0	0	0	0	0	0	0	0	0	0	0	0	0	0	0	0	0	0	0	0	0	0	0	0	0	0	0	0	8
2011091301	2011	Mid	36	0	0	0	0	0	0	0	0	0	0	0	0	0	0	0	0	0	0	0	0	2	0	0	0	0	0	0	0	0	0	0	0	0	0	0	0	0	0	0	0	2	0	0	0	0	16
2011091302	2011	Mid	39.6	0	0	0	0	0	0	0	0	0	0	0	0	0	0	0	0	0	0	0	0	0	0	0	0	0	0	0	0	0	0	0	0	0	0	0	0	0	0	0	0	0	0	0	0	0	0
2011091303	2011	Mid	39.3	0	0	0	0	0	0	0	0	0	0	0	0	0	0	0	0	0	0	0	0	0	0	0	0	2	4	0	0	0	0	0	0	0	0	0	0	0	0	0	0	0	0	0	0	0	8
2011091304	2011	Mid	27.4	0	0	0	0	0	0	0	0	0	0	2	0	0	0	2	0	0	0	0	6	0	0	0	0	2	0	0	0	0	0	0	0	0	0	0	0	0	0	0	0	0	0	0	0	0	0
2011091401	2011	Mid	32.3	0	0	0	0	0	0	0	0	0	0	0	0	0	0	0	0	0	0	0	0	0	0	0	0	2	0	0	0	0	0	0	0	0	0	0	0	0	0	0	0	0	0	0	0	0	0
2011091402	2011	Mid	39.9	0	0	0	0	0	0	0	0	0	2	0	0	0	0	0	0	0	0	0	0	0	0	0	0	0	0	0	0	0	0	0	0	0	0	0	0	0	0	0	0	0	0	4	0	0	0
2011091403	2011	Mid	38.7	0	0	0	0	0	0	0	0	0	0	0	0	0	0	0	0	0	0	0	0	0	0	0	0	4	0	0	0	0	0	0	0	0	0	0	2	0	0	0	0	0	0	0	0	0	0
2011091404	2011	Mid	32.9	0	0	0	0	0	0	0	0	0	0	0	0	0	0	0	0	0	0	0	0	4	0	0	0	0	0	0	0	0	0	0	0	0	0	0	2	0	0	0	0	0	0	0	0	0	0
2011091501	2011	Mid	39.6	0	0	0	0	0	0	0	0	0	0	0	0	0	0	0	0	0	0	0	0	0	0	0	0	0	0	0	0	0	0	0	0	0	0	0	0	0	0	0	0	12	0	0	0	0	0
2011091502	2011	Mid	38.4	0	0	0	0	0	0	0	0	0	0	0	0	0	0	0	0	0	0	0	0	4	0	0	0	0	0	0	0	0	0	0	0	0	0	0	4	0	0	0	0	0	0	0	0	0	2
2011091503	2011	Mid	38.4	0	0	0	0	0	0	0	0	4	4	2	0	0	0	0	0	0	0	0	0	2	0	0	0	0	0	0	0	0	0	0	0	0	0	0	0	0	0	0	0	0	0	0	0	0	0
2011091504	2011	Mid	39.3	0	0	0	0	0	0	0	0	0	0	0	0	0	0	0	0	0	0	0	0	0	0	0	0	0	0	0	0	0	0	0	0	0	0	0	4	0	0	0	0	0	0	0	0	0	0
2011091505	2011	Mid	38.7	0	0	0	0	0	0	0	0	0	0	0	0	0	0	0	0	0	0	0	0	0	0	0	0	0	0	0	0	0	0	0	0	0	0	0	2	0	0	0	0	4	0	0	2	0	0
2011091506	2011	Mid	36.6	0	0	0	0	0	0	0	0	0	0	0	0	0	0	0	0	0	0	2	0	0	0	0	0	0	0	0	0	0	0	0	0	0	0	0	2	0	0	0	0	0	0	0	0	0	0
2011091601	2011	Mid	39.6	0	0	0	0	0	0	0	0	0	0	0	0	0	0	0	0	0	0	0	0	0	0	0	0	0	0	0	0	0	0	0	0	0	0	0	0	0	0	0	0	2	0	0	0	0	6
2011091602	2011	Mid	29.6	0	0	0	0	0	0	0	0	0	0	0	0	0	0	0	0	0	0	0	0	0	0	0	0	0	0	0	0	0	0	0	0	0	0	0	2	0	0	2	0	0	0	2	0	0	2
2011091603	2011	Mid	39.6	0	0	0	0	0	0	0	0	0	0	0	0	0	0	0	0	0	0	0	2	0	0	0	0	0	0	0	0	0	0	0	0	0	0	0	4	0	0	0	0	0	0	0	0	0	8
2011091801	2011	Mid	28	0	0	0	0	0	0	0	0	0	0	8	0	0	0	0	8	0	0	0	0	0	0	0	0	4	0	0	0	0	0	0	0	0	0	0	2	0	0	0	0	0	0	0	0	0	0
2011091802	2011	Mid	29	0	0	0	0	0	0	0	0	0	0	6	0	0	0	0	0	0	0	0	0	0	0	0	0	4	0	0	0	0	0	0	0	0	0	0	4	0	0	0	0	0	0	0	0	0	0
2011091803	2011	Mid	30.5	0	0	0	0	0	0	0	0	0	0	6	0	0	0	0	0	0	0	0	0	0	0	0	0	2	0	0	0	0	0	0	4	0	2	8	0	0	0	0	0	4	0	0	0	0	0
2011091804	2011	Mid	29	0	0	0	0	0	0	0	4	0	0	8	0	0	0	0	0	0	0	0	0	0	2	0	0	4	0	0	0	0	0	0	0	0	0	0	0	0	0	0	0	0	0	0	0	0	0
2011091901	2011	Mid	38.1	0	0	0	0	0	0	0	0	0	0	6	0	0	0	0	0	0	0	0	0	0	0	0	0	0	0	0	0	0	0	0	0	0	0	0	2	0	0	0	0	0	0	0	0	0	0
2011091902	2011	Mid	39	0	0	0	0	0	0	0	0	0	2	0	0	0	0	0	0	0	0	0	0	0	0	0	0	2	0	0	0	0	0	0	0	0	0	0	4	0	0	0	0	0	0	0	0	0	0
2011091903	2011	Mid	38.7	0	0	0	0	0	0	0	0	2	2	2	0	0	0	0	0	0	0	0	0	0	0	0	0	0	0	0	0	0	0	0	0	0	0	0	0	0	0	0	0	0	0	0	0	0	0
2011091904	2011	Mid	38.7	0	0	0	0	0	0	0	0	2	0	0	0	0	0	0	0	0	0	0	2	0	0	0	0	2	0	0	0	0	0	0	0	0	0	0	6	0	0	0	0	2	0	30	0	0	0
2011091905	2011	Mid	37.8	0	0	0	0	0	0	0	0	2	4	0	0	0	0	0	0	0	0	0	0	0	0	0	0	2	0	0	0	0	0	0	0	0	0	0	2	0	0	0	0	0	0	0	0	0	0
2012090601	2012	Deep	57.9	0	0	0	0	0	0	0	0	0	0	0	0	0	0	0	0	0	0	0	0	0	0	0	0	0	0	0	0	0	0	0	0	0	0	0	0	0	0	0	0	0	0	0	0	0	2
2012090602	2012	Deep	51.5	0	0	0	0	0	0	0	0	2	0	2	0	0	0	0	0	0	0	0	0	0	0	0	0	0	0	0	0	0	0	0	0	0	0	0	0	0	0	0	0	0	0	0	0	0	4
2012090801	2012	Deep	64.6	0	0	0	0	0	0	0	0	0	0	8	0	0	0	0	0	0	0	0	0	0	0	0	0	0	0	0	0	0	0	0	0	0	0	0	0	0	0	0	0	0	0	0	0	0	6
2012090802	2012	Deep	60.7	0	0	0	0	0	0	0	0	0	0	0	0	0	0	0	0	0	0	0	0	0	0	0	0	2	0	0	0	0	0	0	0	0	0	0	0	0	0	0	0	0	0	0	0	0	10
2012091001	2012	Deep	55.5	0	0	0	0	0	0	0	0	0	0	0	0	0	0	0	0	0	0	0	0	6	0	0	0	0	0	0	0	0	0	0	0	0	0	0	0	0	0	0	0	0	0	0	0	0	0
2012091002	2012	Deep	64	0	0	0	0	0	0	0	0	0	0	0	0	0	0	0	0	0	0	0	0	0	0	0	0	0	0	0	0	0	0	0	0	0	0	0	0	0	0	0	0	0	0	0	0	0	0
2012091101	2012	Deep	57.9	0	0	0	0	0	0	0	0	0	0	0	0	0	0	0	0	0	0	0	0	0	0	0	0	0	0	0	0	0	0	0	0	0	0	0	0	0	0	0	0	0	0	0	0	2	10
2012091301	2012	Deep	59.4	0	0	0	0	0	0	0	0	0	0	0	0	0	0	0	0	0	0	0	0	0	0	0	0	0	4	0	0	0	0	0	0	0	0	0	0	0	0	0	0	0	0	0	0	0	0
2012091302	2012	Deep	60.7	0	0	0	0	0	0	0	0	0	0	0	0	0	0	0	0	0	0	0	0	0	0	0	0	0	4	0	0	0	0	0	0	0	0	0	0	0	0	0	0	0	0	0	0	0	0
2012091401	2012	Deep	61	0	0	0	0	0	0	0	0	0	0	0	0	0	0	0	0	0	0	0	0	0	0	0	0	0	6	0	0	0	0	0	0	0	0	0	0	0	0	0	0	0	0	0	0	0	4
2012091402	2012	Deep	63.4	0	0	0	0	0	0	0	0	0	0	0	0	0	0	0	0	0	0	0	6	0	0	0	0	6	16	0	0	0	0	0	0	0	0	0	0	0	0	0	0	0	0	0	0	0	0
2012091501	2012	Deep	62.5	0	0	0	0	0	0	0	0	0	0	8	0	0	0	0	0	0	0	0	6	0	2	0	0	10	0	0	0	0	0	0	0	0	0	0	0	0	0	0	0	0	0	0	0	0	0
2012091502	2012	Deep	66.1	0	0	0	0	0	0	0	0	0	0	0	0	0	0	0	0	0	2	0	4	0	2	0	0	4	6	0	0	0	0	0	0	0	0	0	4	0	0	0	0	0	0	0	0	0	0
2012091503	2012	Deep	64	0	0	0	0	0	0	0	0	0	0	0	0	0	0	0	0	0	0	0	14	0	0	0	0	0	4	0	0	0	0	0	0	0	0	0	0	0	0	0	0	0	0	0	0	0	0
2012091601	2012	Deep	52.7	0	0	0	0	0	0	0	0	0	0	0	0	0	0	0	0	0	0	0	0	0	0	0	0	0	4	0	0	0	0	0	0	0	0	0	0	0	0	0	0	0	0	0	0	0	0
2012091801	2012	Deep	67.1	0	0	0	0	0	0	0	0	0	0	0	0	0	0	0	0	0	0	0	0	0	0	0	0	0	4	0	0	0	0	0	0	0	0	0	0	0	0	0	0	0	0	0	0	0	0
2012091802	2012	Deep	66.4	0	0	0	0	0	0	0	0	0	0	0	0	0	0	0	0	0	0	0	0	0	0	0	0	4	10	0	0	0	0	0	0	0	2	0	0	0	0	0	0	0	0	0	0	0	0
2012091901	2012	Deep	54.9	0	0	0	0	0	0	0	0	0	0	0	0	0	0	0	0	0	0	0	0	0	0	0	0	0	4	0	0	0	0	0	0	0	0	0	0	0	0	0	0	0	0	0	0	0	0
2012091902	2012	Deep	57.9	0	0	0	0	0	0	0	0	0	0	0	0	0	0	0	0	0	0	0	0	0	0	0	0	0	4	0	0	0	0	0	0	0	2	0	2	0	0	0	0	2	0	0	0	0	0
2012092001	2012	Deep	56.4	0	0	0	0	0	0	0	0	0	0	0	0	0	0	0	0	0	0	0	0	0	0	0	0	0	4	0	0	0	0	0	0	0	0	0	0	0	0	0	0	4	0	0	0	0	0
2012092002	2012	Deep	52.7	0	0	0	0	0	0	0	0	0	0	0	0	0	0	0	0	0	0	0	0	0	0	0	0	0	0	0	0	0	0	0	0	0	0	0	0	0	0	0	0	0	0	0	0	0	0
2012092201	2012	Deep	57.9	0	0	0	0	0	0	0	0	0	0	2	0	0	0	0	0	0	0	0	0	0	0	0	0	0	0	0	0	0	0	0	0	0	0	0	0	0	0	0	0	0	0	0	0	0	0
2012092202	2012	Deep	59.7	0	0	0	0	0	0	0	0	0	0	8	0	0	0	0	0	0	0	0	0	0	0	0	0	0	0	0	0	0	0	0	0	0	0	0	0	0	0	0	0	0	0	0	0	0	0
FFS-107	2011	Shallow	5.5	0	0	0	0	0	0.42	0	0	1.42	1.56	0.57	0	0	1.42	0	0	0	0	0	0	0.42	0	0	0	0.14	0	0	0	0	0	0.14	0	0	0	0	0.14	0	0	0	0	0	0	0	0	0	0
FFS-108	2011	Shallow	18.1	0	0	0	0	0	0	0	0	0.85	0	0	0	0	0	0	0	0	0	0	0	0	0	0	0	1.13	0	0	0	0	0	0	0	0	0	0	0	0	0	0	0	1.7	0	0	0	0	0
FFS-124	2011	Shallow	17.6	0	0	0.14	0	0	0	0	0	0.42	0	0.28	0	0	0.85	0	0	0	0	0	0	0.99	0	0	0	0.42	0	0	0	0	0	0	0	0	0	0	0	0	0	0	0	0.28	0	0	0	0	0
FFS-128	2011	Shallow	8	0	0	0	0	0	0	0	0	0.71	0	8.07	0	0	0	0	0	0	0	0	0	0.42	0	0	0	0.14	0	0	0	0	0	0	0	0	0	0	0	0	0	0	0	0	0	0	0	0	0
FFS-129	2011	Shallow	25	0	0	0.28	0	0	0	0	0	8.78	0	1.42	0	0	0	0	0	0	0	0	0	1.42	0	0	0	0.28	0	0	0	0.28	0	0	0	0	0	0	0.57	0	0	0	0	0	0	0.85	0	0	0
FFS-304	2011	Shallow	1.8	0	0	0	0.57	0.28	0	0	0	0	0.57	0	0	0	2.26	0	0	0	0	0	0	0.28	0	0	0	0.28	0	0	0	0	0	0	0	0	0	0	1.13	0	0	0	0	0	0	0	0	0	0
FFS-306	2011	Shallow	4.4	0	0	0	0.57	0.28	0.85	0	0	0.57	0	0	0	0	1.98	0	0	0	0	0	0	0.28	0	0	0	0.57	0	0	0	0	0	0	0	0	0	0	0.85	0	0	0	0	0	0	0	0	0	0
FFS-308	2011	Shallow	21.6	0	0	0	0	0	0.14	0	0	0	0.28	0.42	0	0	0.57	0	0	0	0	0	0	1.7	0	0	0	0.42	0	0	0	0	0	0	0	0	0	0	0	0	0	0	0	0	0	0	0	0	0
GAR-100	2011	Shallow	17.2	0	0	0	0	0.57	0.57	1.42	0	0	2.26	4.25	0	0	1.98	0	0	0	0	0	0.28	0	0.28	0	0	0.57	0	0	0	0	0	0	0	0	0	0	0.28	0	0	0	0	0	0	0	0	1.98	0
GAR-104	2011	Shallow	5	0	70.77	0	0	0	0	0	0	6.23	0	0	0	0	0.28	0	0	0	0	0	1.13	0	0.57	0	0	0	0	0	0	0	0	0	0	0	0	0	0	0	0	0	0	0	0	0	0	0	0
GAR-107	2011	Shallow	18.3	0	0	0	0	0	0	0	0	0	0.85	4.53	0	0	1.13	0	0	0	0	0	0	0	0	0	0	0.57	0	0	0	0	0	0.57	0	0	0	0	1.13	0	0	0	0	0	0	0	0	0.85	0
GAR-108	2011	Shallow	16	0	0	0	0	0	0	0	0	1.13	0	3.68	0	0	3.11	0	0	0	0	0	0	0	0	0	0	0.57	0	0	0	0	0	0.28	0	0	0	0	0.28	0	0	0	0	0	0	0	0	0.28	0.57
GAR-113	2011	Shallow	20.4	0	0	0	0	0	0	0	0	0	0	0	0.28	0	0	0	0	0	0	0	0	0.57	0	0	0	0	0	0	0	0	0.28	0	0	0	0	0	0	0	0.28	0	0	0	0	0.28	0	0	0
GAR-115	2011	Shallow	17	0	0	0	0	1.42	0	0	0	0.57	0.28	2.55	0	0.85	1.13	0	0	0	0	0	0	0	0	0	0	0.28	0	0	0	0	0	1.13	0.57	0	0.28	0	0	0	0.28	0	0	0	0	0	0	2.83	0
GAR-116	2011	Shallow	17.8	0	0	0	0	0	0	0	0	2.83	3.96	10.76	0	0	1.13	0	0	0	0	0	0	0	0	0	0	0.57	0	0	0.28	0	0	0	0	0	0.28	0	0	0	0.28	0	0	0.28	0	0	0	0.85	0
GAR-120	2011	Shallow	22.6	0	0	0	0	0	0	0	0	0	0.28	1.13	0	0	0.57	0	0	0	0	0	0	0	0.28	0	0	0	0	0	0	0	0	0	0	0	0.57	0	0.85	0	0	0	0	0	0	0	0	0.28	0
GAR-121	2011	Shallow	18.6	0	0	0	0	0	0	0	0	1.13	0	0.85	0	0	0.57	0	0	0	0	0	0	0	0	0	0	0.57	0	0	0	0	0	0	0	0	0	0	0	0	0	0	0	0	0	0	0	0.28	0
GAR-122	2011	Shallow	14.9	0	0	0	0	0	0	0	0	1.42	5.1	2.55	0	0	0.28	0	0.28	0	0	0	0	0	0	0	0	0	0	0	0	0	0	0	0	0	0	0	0.28	0	0	0	0	0	0	0	0	0.28	0
GAR-123	2011	Shallow	11.5	0	0	0	0	0	0	0.28	0	4.53	0.57	0.28	0	0	0.57	0	0	0	0	0	0	0	0	0	0	0.57	0	0	0.28	0	0.28	0.85	0	0	0	0	0.28	0	0	0	0	0	0	0	0	0.28	0
GAR-124	2011	Shallow	12	0	15	0	0	1.13	0	0.57	0	0	1.7	1.13	0	0	0	0	0	0	0	0	0	0	0	0	0	0.57	0	0	0	0	0	0	0	0	0	0	0	0	0	0	0	1.7	0	0.57	0	0	0
LIS-232	2011	Shallow	12	0	0	0.28	0	0	0	0	0	0.28	3.11	0	0	0	4.53	0	0	0	0	0	0	0.57	0	0	0	0.85	0	0	0	0	0	0	0	0	0	0	0	0	0	0	0	0.28	0	0	0	0	0
LIS-233	2011	Shallow	28.4	0	0	0	0.85	0	0	0	0	0	1.13	0.57	0	0	0	0	0	0	0	0	0	0.57	0	0	0	0	0	0	0	0	0	0	0	0	1.13	0	1.7	0	0	0	0	0.57	0	0	0	0	0
LIS-234	2011	Shallow	20.6	0.85	0	0	0	0	0.28	0	0	0	0	0	0	0	0.57	0	0	0	0	0	0	0	0	0	0	0.28	0	0	0	0	0	0	0	0	0	0	0	0	0	0	0	15.29	0	0.57	0	0	0
LIS-430	2011	Shallow	5.7	0	0.85	0	0	0	0.28	0	0	0.28	3.96	0.28	0	0	6.23	0	0	0	0	0	0	0	0	0	0	0.28	0	0	0	0	0	0	0	0	0	0	1.42	0	0	0	0	0	0	0.57	0	0	0
LIS-432	2011	Shallow	15.1	2.26	0	0	0	0	0.28	0	0	0	2.26	0	0	0	4.81	0	0.28	0	0	0	0	0.85	0	0	0	1.13	0	0	0	0	0	0	0	0	0	0	1.13	0	0	0	0	1.13	0	0.57	0	0	0
LIS-435	2011	Shallow	16.8	1.13	0.14	0	0	0	0	0	0	0	2.55	0.14	0	0	1.56	0	0	0	0	0	0	0.85	0	0	0	0.71	0	0	0	0	0	0	0	0	0	0	0	0	0	0	0	0	0	0.28	0	0	0
LIS-436	2011	Shallow	5.2	3.4	0	0	0.28	0	0	0	0	0	5.1	1.7	0	0	21.51	0	0	0	0	0	0	0	0.28	0	0	1.13	0	0	0	0	0	0	0	0	0	0	0.85	0	0	0	0	0	0	0	0	0	0
LIS-437	2011	Shallow	19.9	0	0	0	0	0	0	0	0	0	0.85	0	0	0	1.98	0	0	0	0	0	0	0	0	0	0	0	0	0	0	0	0	0	0	0	0.28	0	0	0	0	0	0	10.47	0	0.28	0	0	0
LIS-438	2011	Shallow	22	0.57	0	0	0	0	0	0	0	0	0.85	0	0	0	1.42	0	0	0	0	0	0	0.28	0	0	0	0.28	0	0	0	0	0	0	0	0	0	0	0	0	0	0	0	0	0	0.28	0	0	0
MAR-154	2011	Shallow	1	0	0	0	0	0	0	0	0	0	2.26	0	0	0	14.72	0	0	0	0	0	0	0	0	0	0	0	0	0	0	0	0	0	0	0	0	0	0	0	0	0	0	0	0	0	0	0	0
MAR-155	2011	Shallow	3.3	0	0	0	0	0	0	0	0	0	0.28	0	0	0	2.26	0	0	0	0	0	0	0	0	0	0	0	0	0	0	0	0	0	0	0	0	0	0	0	0	0	0	0	0	0.57	0	0	0
MAR-157	2011	Shallow	4	1.13	0	0	0.85	0	0	0	0	0	1.98	1.13	0	0	12.46	0	0	0	0	0	0	0.57	0	0	0	0.57	0	0	0	0	0	0	0	0	0	0	0	0	0	0	0	0	0	0.28	0	0	0
MAR-159	2011	Shallow	2.4	0	0	0	0	0.28	0	0	0	0	0.85	1.98	0	0	69.64	0	0	0	0	0	0	0	0	0	0	0	0	0	0	0	0	0	0	0	0	0	0	0	0	0	0	0	0	0	0	0	0
MAR-160	2011	Shallow	3.3	0	0.42	0	0	0	0	0	0	0	0.14	1.27	0	0	7.78	0	0	0	0	0	0	0	0	0	0	0.57	0	0	0	0	0	0	0	0	0	0	0.14	0	0	0	0	0	0	0	0	0	0
MAR-161	2011	Shallow	5.9	0	0	0	0	0	0	0	0	0.28	0.57	1.13	0	0	5.94	0	0.28	0.28	0	0	0	0	0	0	0	0.57	0	0	0	0	0	0	0	0	0	0	0	0	0	0	0.28	0	0	0	0	0	0
MAR-162	2011	Shallow	3.5	0.42	0.42	0	0	0	0	0	0	0	1.27	0.14	0	0	3.54	0	0	0	0	0	0	0.14	0	0	0	0.71	0	0	0	0	0	0	0	0	0	0	0	0	0	0	0	0	0	0.14	0	0	0
MAR-163	2011	Shallow	3	0	0	0	0	0	0	0	0	0.28	0.85	0	0	0	15.15	0	0	0	0	0	0	0	0	0	0	0.57	0	0	0	0	0	0	0	0	0	0	0.28	0	0	0	0	0	0	0	0	0	0
MAR-164	2011	Shallow	3.5	0	0	0	0	0	0	0	0	0	0	0.28	0	0	1.7	0	0	0	0	0	0	0.28	0	0	0	0.28	0	0	0	0	0	0	0	0	0	0	0.28	0	0	0	0	0	0	0	0	0	0
MAR-166	2011	Shallow	17.1	0	0	0	0	0	0	0	0	0.28	1.13	0.85	0	0	0	0	0.28	0	0	0	0	1.42	0	0	0	0.85	0	0	0	0	0	0	0	0	0	0	1.7	0	0	0	0	0	0	0	0	0	0
MAR-169	2011	Shallow	12.3	0	0	0	0	0	0.57	0	0	0.28	0.57	0.28	0	0	1.98	0	0	0	0	0	0	0.28	0	0	0	0.28	0	0	0	0	0	0	0	0	0	0	0.85	0	0	0	0	0	0	0.57	0	0	0
MAR-170	2011	Shallow	15	0	0	0	0	0	0.57	0	0	0.28	0	1.7	0	0	1.42	0	0	0	0	0	0	1.7	0	0	0	0.85	0	0	0	0	0	0	0	0	0	0	0	0	0	0.28	0.28	0	0	0	0	0.28	0
MAR-171	2011	Shallow	10.4	0.14	0	0	0	0	0	0	0	0.85	1.27	0	0	0	1.42	0	0	0	0	0	0	0.28	0	0	0	0.57	0	0	0.14	0	0.14	0	0	0	0	0	0.71	0	0	0	0	0	0	0	0	0	0
MAR-172	2011	Shallow	9	0	0	0	0	0	0	0	0	0	12.17	9.06	0	0	16.14	0	0	0.28	0	0	0	0	0.57	0	0	0.85	0	0	0.28	0	0	0	0	0	0.28	0	0.28	0	0	0	0.57	0	0	1.13	0	0	0
MAR-173	2011	Shallow	14.9	0	0	0	0	0	0	0	0	0.85	5.38	1.7	0	0	4.81	0	0.28	0	0	0	0	0.85	0	0	0	1.13	0	0	0	0	0	0	0	0	0	0	2.26	0	0	0	0	0	0	1.13	0.28	0.28	0
MAR-174	2011	Shallow	11.4	0	0	0	0	0	0	0	0	3.82	0.85	1.56	0	0	0	0	0	0	0	0	0	0	0	0	0	0.14	0	0	0.14	0	0	0.14	0	0	0	0	1.84	0	0	0	0	0	0	0	0	0.28	0
MAR-175	2011	Shallow	15.6	0	0	0	0	0	0	0	0	2.55	5.1	3.4	0	0	1.98	0	1.98	0	0	0	0	0	0	0	0	0.85	0	0	0	0	0	0	0	0	0	0	0.85	0	0	0	0	0	0	0	0	0.57	0
MAR-176	2011	Shallow	22.7	0	0	0	0	0	0	0	0	1.42	0	0.28	0	0	0	0	0	0	0	0	0	0.57	0	0	0	0.57	0	0	0	0	0	0	0	0	0	0	1.42	0	0	0	0	1.13	0	1.98	0	0	0
MAR-177	2011	Shallow	25	0	0	0	0	0.28	0	0	0	0.28	0	0.57	0	0	0.85	0	0	0	0	0	0	0	0.28	0	0	0.85	0	0	0	0	0	0	0	0	0	0	0.28	0	0	0	0	0	0	0	0	0	0
MAR-178	2011	Shallow	26.4	0	0	0	0	0	0	0	0	1.42	0.57	0	0	0	0	0	0	0	0	0	0	1.7	0	0	0	0.85	0	0	0	0	0	0	0	0	0	0	0.57	0	0	0	0	0	0	0	0	0	0
MAR-180	2011	Shallow	28.2	0	0	0	0	0	0	0	0	2.83	0	4.81	0	0	0	0	0.85	0	0	0	0	1.42	0	0	0	0.85	0	0	0	0	0	0	0	0	0.28	0	1.13	0	0	0	0	0	0	0	0	0.57	1.7
MAR-355	2011	Shallow	1	0	0	0	0	0	0	0	0	0	1.13	0.57	0	0	5.1	0	0	0	0	0	0	0	0	0	0	0	0	0	0	0	0	0	0	0	0	0	0	0	0	0	0	0	0	0.57	0	0	0
MAR-357	2011	Shallow	3.4	0	0	0	0	0	0	0	0	0.28	2.55	1.7	0	0	3.96	0	0	0	0	0	0	0	0	0	0	0	0	0	0	0	0	0	0	0	0	0	0	0	0	0	0	0	0	0	0	0	0
MAR-362	2011	Shallow	11.2	0.57	1.56	0	0	0.14	0	0	0	0.42	1.27	3.26	0	0	1.56	0	0	0	0	0	0	0.71	0.14	0	0	0.28	0	0	0	0	0	0	0	0	0	0	1.13	0	0	0	0	0	0	0	0	0	0
MAR-370	2011	Shallow	21.1	0	0	0	0	0	0	0	0	0.85	0.85	0.28	0	0	0	0	0.28	0	0	0	0	0.57	0	0	0	0.28	0	0	0	0	0	0	0	0	0	0	2.26	0	0	0	0	0	0	0	0	0	0
MID-199	2011	Shallow	2	0	0	0	0	0	0	0	0	0	0.57	0	0	0	15.85	0	0.28	0	0	0	0	0	0	0	0	0	0	0	0	0	0	0	0	0	0	0	0.28	0	0	0	0	0	0	0	0	0	0
MID-200	2011	Shallow	1.8	0.99	0.57	0	0.28	0	0	0	0	0	0.85	0	0	0	0.42	0	0	0.14	0	0	0	0	0	0	0	0.14	0	0	0	0	0	0	0	0	0	0	0.57	0	0	0	0	0	0	0.14	0	0	0
MID-201	2011	Shallow	1.5	0	0	0	0	0	0	0	0	0	1.27	0	0	0	3.11	0	0.14	0.14	0	0	0	0	0	0	0	0.14	0	0	0	0	0	0	0	0	0	0	0	0	0	0	0	0	0	0.14	0	0	0
MID-202	2011	Shallow	2.5	0	0	0	0	0	0	0	0	0	0	0	0	0	0.28	0	0	0	0	0	0	0	0	0	0	0	0	0	0	0	0	0	0	0	0	0	0	0	0	0	0	0	0	0	0	0	0
MID-203	2011	Shallow	4.9	0.85	0	0	0	0	0	0	0	0.85	2.12	0	0	0	0.14	0	0.14	0.14	0	0	0	0.14	0	0	0	0.57	0	0	0.14	0	0	0	0	0	0	0	0.42	0	0	0	0	0	0	0	0	0	0
MID-204	2011	Shallow	4.4	0.85	0	0	0.85	0	0.42	0	0	0	1.84	0	0	0	1.56	0	0	0.99	0	0	0	0.42	0	0	0	0.71	0	0	0	0	0	0	0	0	0.28	0	0.42	0	0	0	0	0	0	0	0	0	0
MID-205	2011	Shallow	4.6	2.83	0	0	0	0	0.57	0	0	0	1.98	0	0	0	0.28	0	0	0.28	0	0	0	0.57	0	0	0	0.28	0	0	0	0	0	0	0	0	0	0	0.57	0	0	0	0	0	0	0	0	0	0
MID-206	2011	Shallow	4.5	2.55	0	0	0.57	0	0.57	0	0	0	2.97	0	0	0	23.21	0	0	0.42	0	0	0	0.14	0	0	0	0.71	0	0	0	0	0	0	0	0	0	0	0	0	0	0	0	0	0	0.14	0	0	0
MID-207	2011	Shallow	4	1.98	0	0	0	0	0.85	0	0	0.85	2.55	0.28	0	0	14.44	0	0	0.28	0	0	0	0.28	0	0	0	0.28	0	0	0	0	0.28	0	0	0	0	0	0	0	0	0	0	0	0	1.7	0	0	0
MID-208	2011	Shallow	0.7	0	0	0	0	0	0	0	0	0	3.4	0	0	0	11.04	0	0	0.57	0	0	0	0	0	0	0	0.85	0	0	0	0.57	0	0	0	0	0	0	0	0	0	0	0	0	0	0.28	0	0	0
MID-209	2011	Shallow	7.6	0	0	0	0	0	0	0	0	0	0	0	0	0	1.42	0	1.84	0	0	0.28	0	0.42	0	0	0	0.42	0	0.14	0.14	0.14	0	0	0	0	0	0	0.99	0	0	0	0	0.14	0	0	0	0	0
MID-210	2011	Shallow	8.6	3.4	0	0	0	0	21.23	0	0	0	3.26	0	0	0	1.27	0	0	0.14	0	0	0	0.28	0	0	0	0.85	0	0	0	0	0	0	0	0	0	0	0.14	0	0	0	0	0	0	0.57	0.28	0.14	0
MID-212	2011	Shallow	3	0.57	0	0	0	0	41.05	0	0	0	14.44	0	0	0	87.76	0	0.28	0.28	0	0	0	0	0	0	0	0.57	0	0	0	0	0	0	0	0	0	0	0	0	0	0	0	0	0	0	0	0	0
MID-213	2011	Shallow	6	0	0	0	0	0	0.14	0	0	0	3.68	0.14	0	0	2.26	0	0.14	0.14	0	0	0	0	0	0	0	0.28	0	0	0	0	0	0	0	0	0	0	0.14	0	0	0	0	0	0	0	0	0	0
MID-214	2011	Shallow	5.1	0	0	0	1.42	0	0	0	0	0	1.7	0	0	0	0	0	0	0.28	0	0	0	0.57	0	0	0	0.85	0	0	0	0	0	0	0	0	0	0	0	0	0	0	0	0	0	0	0	0	0
MID-215	2011	Shallow	12.8	0	0	0	0	0	2.55	0	0	0	1.7	1.7	0	0	0	0	0	0.28	0	0	0	0.57	0	0	0	0.57	0	0	0	0	0	0	0	0	0	0	0	0	0	0	0	0	0	0	0	0.28	0
MID-216	2011	Shallow	13.4	0	0	0	0	0	1.27	0	0	0	2.41	0.99	0	0	2.41	0	0	0.42	0	0	0	0.28	0	0	0	0.57	0	0	0	0	0	0	0	0	0.28	0	0.28	0	0	0	0	0	0.14	0	0.42	0	0
MID-217	2011	Shallow	13.9	1.98	0	0	0	0	1.84	0	0	0	0.99	0.42	0	0	7.22	0	0	0.14	0	0	0	0.57	0	0	0	0.14	0	0	0	0	0	0	0	0	0	0	0	0	0	0	0	0	0	0.14	0	0	0
MID-218	2011	Shallow	15.3	1.13	0	0	0	0	1.7	0	0	0	1.13	0	0	0	138.71	0	0	0	0	0	0	1.13	0	0	0	0.57	0	0	0	0	0	0	0	0	0	0	0.28	0	0	0	0	0	0	0	0	0	0
MID-219	2011	Shallow	8.6	0.57	0	0	0	0	1.98	0	0	1.98	1.7	2.83	0	0	35.95	0	0	0.57	0	0	0	0.28	0	0	0	0.85	0	0	0	0	0	0	0	0	0	0	0.28	0	0	0	0	0	0	0	0	0.28	0
MID-221	2011	Shallow	9.3	11.89	0	0	0	0	0	0	0	0	3.11	0	0	0	1.7	0	0	0.28	0	0	0	0.28	0	0	0	0.57	0	0	0	0	0	0	0	0	0	0	0.57	0	0	0	0	0	0	0	0	0	0
MID-222	2011	Shallow	24.8	0	0	0	0	0	0	0	0	0	2.26	1.42	0	0	0	0	0	0	0	0	0	0	0	0	0	1.13	0	0	0	0	0	0	0	0	0	0	0	0	0	0	0	0.28	0	0	0	0	0
MID-223	2011	Shallow	24.8	0	0	0	0	0	0	0	0	0	0	0	0	0	0	0	0	0	0	0	0	0.57	0	0	0	0	0	0	0	0	0	0	0	0	0	0	0	0	0	0	0	0	0	0	0	0	0
MID-224	2011	Shallow	18.1	0	0	0	0	0	0	0	0	0	1.7	1.42	0	0	0	0	0	0	0	0	0	0	0	0	0	0.85	0	0	0	0	0	0	0	0	0	0	0.28	0	0	0	0	0	0	0	0	0	0
MID-225	2011	Shallow	27	0	0	0	0	0	0	0	0	0	4.25	2.26	0	0	0.28	0	0	0	0	0	0.85	0	0	0	0	0.57	0	0	0	0	0	0	0	0	0.57	0	0	0	0	0	0	0.85	0	0	0	0	0
MID-393	2011	Shallow	1	0	0	0	0	0	0	0	0	0	0	0	0	0	0.57	0	0.28	0	0	0	0	0.28	0	0	0	0.28	0	0	0	0	0	0	0	0	0	0	0	0	0	0	0	0	0	0	0	0	0
MID-406	2011	Shallow	6	4.53	0	0	0	0	0.57	0	0	0	9.34	0	0	0	1.13	0	0	0	0	0	0	0	0	0.57	0	0.28	0	0	0	0	0	0	0	0	0	0	0	0	0	0	0	0.57	0	0.57	0	0	0
MID-416	2011	Shallow	21	0	0	0	0	0	0	0	0	0	3.4	0.28	0	0	0.85	0	0	0.28	0	0	0	1.42	0	0	0	0.85	0	0	0	0	0	0	0	0	0.85	0	0	0	0	0	0	0	0	0	0	0	0
MID-417	2011	Shallow	22.8	0	0	0	0	0	0	0	0	0	2.26	0.28	0	0	0.85	0	0.28	0	0	0	0.28	0	0	0	0	1.13	0	0	0.28	0.85	0	0	0.28	0	0.28	0	0	0	0	0	0	0	0	0	0	0	0
MID-418	2011	Shallow	24.2	0	0	0	0	0	0	0	0	0	1.13	0.57	0	0	0	0	0	0	0	0	0.57	0.85	0.28	0	0	0.57	0	0	0	0	0	0	0	0	0	0	0	0	0	0	0	0	0	0	0	0.28	0
NIH-101	2011	Shallow	13.3	0	0	0	0.57	0	2.55	0	0	5.94	0	4.53	0	0	1.13	0	0	0	0.57	0	0	0	0	0	0	1.42	0	0	0	0	0.28	0	0	0	0	0	0	0	0	0	0	0	0	0.57	0	0	0
NIH-103	2011	Shallow	8.4	0	0	0	0.71	0	0.99	0	0	2.69	0.42	0.57	0	0	0.57	0	0	0	0.14	0	0.14	0	0	0.14	0	0	0	0	0	0	0	0	0	0	0	0	0	0	0	0	0	0	0	0	0	0	0
NIH-110	2011	Shallow	16.8	0	0	0	0.28	0	1.98	0	0	2.55	2.26	15.85	0	0	2.26	0	0	0	0.57	0.28	0	0	0	0	0	0.85	0	0	0	0	0	0	0	0	0	0	0	0	0	0	0.57	0.28	0	0	0	0	0
NIH-112	2011	Shallow	15	0	0	0	0.85	0	0.57	0	0	6.23	0.28	0.57	0	0	0	0	0	0	0	0	0	0	0	0	0	0.85	0	0	0	0	0	0	0	0.28	0	0	0	0	0	0	0	0	0	0	0	0	0
NIH-117	2011	Shallow	16.1	0	0	0	1.42	0.28	0.28	0	0	0	0.28	5.94	0	0	0.85	0	0	0	0	0	0	0	0	0	0	0.28	0	0	0	0	0	0.28	0	0	0	0	0.28	0	0	0	0	0	0	0.28	0	0	0
NIH-119	2011	Shallow	23.1	0	0	0	0.42	0.28	0.14	0	0	1.7	0	0.85	0	0	0	0	0	0	0.57	0	0.57	0	0.14	0	0	0.85	0	0	0	0	0	0.14	0	0	0.28	0	0.28	0	0	0	0	0	0	0.85	0	0	0
NIH-124	2011	Shallow	9	0	0	0	1.13	0	7.64	0	0	18.97	0.57	0.28	0	0	13.02	0	0	0	0	0	0	0	0	0	0	0.28	0	0	0	0	0	0.28	0	0	0	0	0	0	0	0	0	0	0	0	0	0	0
NIH-126	2011	Shallow	24.8	0	0	0	0	0	0	0	0	0	0	1.7	0	0	0	0	0	0	0	0	0	0	0	0	0	0	0	0	0	0	0	0	0	0	0	0	0	0	0	0	0	0	0	0	0	0	0
PHR-125	2011	Shallow	3.3	0	0	0	0	0	0	0	0	0	0	0	0	0	0.14	0	0.28	0	0	0	0	0.28	0	0	0	0.14	0	0	0	0	0	0	0	0	0	0	0.85	0	0	0	0	0	0	0	0	0	0
PHR-127	2011	Shallow	4.7	0	0.28	0	0	0	0	0	0	0	0.57	0.71	0	0	0	0	0	0.28	0	0	0	0	0	0	0	0.28	0	0	0	0	0	0	0	0	0	0	0.14	0	0	0	0	0.57	0	0	0	0	0
PHR-128	2011	Shallow	1.8	0	0	0	0	0	0	0	0	0	0.14	0.28	0	0	0.28	0	0	0	0	0	0	0	0	0	0	0.28	0	0	0	0	0	0	0	0	0	0	0	0	0	0	0	0	0	0	0	0	0
PHR-131	2011	Shallow	5.2	0	0	0	0	0	0	0	0	0	0.85	0.14	0	0	0.14	0	0	0	0	0	0	0	0	0	0	0.28	0	0	0	0	0	0	0	0	0	0	0.42	0	0	0	0	0	0	0	0	0	0
PHR-132	2011	Shallow	8.1	0	0	0	0	0	0	0	0	0	0	0	0	0	0.28	0	0	0	0	0	0	0.57	0	0	0	0.28	0	0	0	0	0	0	0	0	0	0	0.85	0	0	0	0	0	0	0	0	0	0
PHR-135	2011	Shallow	4.8	0	0	0	0	0	0	0	0	0.85	4.53	0	0	0	0.71	0	0	0.14	0	0	0	0	0	0	0	0.85	0	0	0	0	0	0	0	0	0.28	0	0.14	0	0	0	0	0.28	0	1.7	0	0	0
PHR-137	2011	Shallow	4.9	0	2.69	0	0	0	0	0	0	2.26	2.55	1.42	0	0	1.7	0	0	0	0	0	0	0.42	0	0	0	0.71	0	0	0	0	0	0	0	0	0	0	0	0	0	0	0	0.28	0	0.14	0	0	0
PHR-160	2011	Shallow	4.7	0.14	0	0	0	0	0	0	0	0	0	0	0	0	2.41	0	0.14	0.14	0	0	0	0.42	0	0	0	0.42	0	0	0	0	0	0	0	0	0	0	1.56	0	0	0	0	0.28	0	0.14	0	0	0
PHR-161	2011	Shallow	3.9	0	0	0	0	0	0	0	0	0	0	0	0	0	2.26	0	0.28	0	0	0	0	0	0	0	0	0.85	0	0	0	0	0	0	0	0	0	0	1.7	0	0	0	1.13	0	0	4.53	0	0	0
PHR-162	2011	Shallow	2.5	0	0	0	0	0	0	0	0	0	1.42	0	0	0	0.85	0	0	0	0	0	0	0	0	0	0	0.57	0	0	0	0	0.28	0	0	0	0	0	1.13	0	0	0	0	0	0	0	0	0	0
PHR-168	2011	Shallow	19	5.94	0	0	0	0	1.98	0	0	0	2.55	1.42	0	0	0.85	0	0	0	0	0	0	1.13	0	0	0	0.57	0	0	0	0	0	0	0	0	0	0	0	0	0	0	0	1.98	0	0	0	0	0
PHR-318	2011	Shallow	4.4	0	0	0	0	0	0	0	0	0	0.99	0	0	0	1.42	0	0	0.28	0	0	0	0	0	0	0	0.14	0	0	0.14	0	0	0	0	0	0	0	1.13	0	0	0	0	0.85	0	0	0	0	0
PHR-332	2011	Shallow	3	0.14	0.42	0.14	0	0	0	0	0	0	2.12	0	0	0	0.71	0	0	0	0.14	0	0	0	0.28	0	0	0.57	0	0	0	0	0	0	0	0	0	0	0	0	0	0	0	0	0	0.14	0	0	0
PHR-333	2011	Shallow	5	0.57	0	0	0	0	0	0	0	0	0.57	0	0	0	1.98	0	0	0	0	0	0	0	0.57	0	0	0	0	0	0	0	0	0	0	0	0	0	0	0	0	0	0	0.57	0	1.42	0	0	0
PHR-337	2011	Shallow	19.3	0	0	0	0	0	0	0	0	0	2.83	0	0	0	0	0	0	0	0	0	0.28	0.85	0	0	0	0.85	0	0	0	0.28	0	0	0	0	0	0	0.57	0	0	0	0	0	0	0	0	0	0
PHR-339	2011	Shallow	27	0	0	0	0	0	0	0	0	0	3.4	0.28	0	0	0	0	0	0	0	0	0.28	0	0	0	0	0.85	0	0	0	0	0	0	0	0	0	0	0	0	0	0	0	1.13	0	0	0	0	0
PHR-340	2011	Shallow	14.5	0	0	0	0	0	0	0	0	0	0.71	0.28	0	0	0	0	0	0.14	0	0	0	0.42	0	0	0	0.57	0	0	0	0.14	0	0	0	0	0	0	0.42	0	0	0	0	0	0	0	0	0	0
PHR-341	2011	Shallow	12.2	0	0	0	0	0	0	0	0	0	0	0	0	0	0	0	0	0	0	0	0	0.57	0	0	0	1.13	0	0	0	0	0	0	0	0	0	0	0	0	0	0	0	0.85	0	0	0	0	0
[truncated: 185 more columns]
